# Supplementary material for: First Steps towards the Development of Epigenetic Biomarkers in Female Cheetahs (Acinonyx jubatus)
Source: Life (Basel). 2022 Jun 20;12(6):920. doi: 10.3390/life12060920 (PMC9225391; doi:10.3390/life12060920)
Supplement: Supplementary file 1 [file life-12-00920-s001.zip]

Archive with 1 entries (1 files):
- life-1715624-supplementary.pdf
